# Supplementary material for: Uncovering the DNA methylation landscape in key regulatory regions within the FADS cluster
Source: PLoS One. 2017 Sep 28;12(9):e0180903. doi: 10.1371/journal.pone.0180903 (PMC5619705; doi:10.1371/journal.pone.0180903)
Supplement: S1 Table — The estimates, standard errors, raw p-values and FDR p-values are reported for each CpG site. The FADS1 promoter (green), putative enhancer (yellow) and FADS2 promoter (blue) regions are highlighted, using the same color scheme as in the manuscript. The name of each CpG is based on its genomic position on chromosome 11 (0-based format), based on genome build GRCh37/hg19; cg IDs are provided when available. (XLSX) [file pone.0180903.s001.xlsx]

## Sheet: Sheet1
S1 Table. ASM results stratified by race and meta-analyses for all 136 CpG sites. The estimates, standard errors, raw p-values and FDR p-values are reported for each CpG site. The FADS1 promoter (green), putative enhancer (yellow) and FADS2 promoter (blue) regions are highlighted, using the same color scheme as in the manuscript. The name of each CpG is based on its genomic position on chromosome…
				European Americans (EA)				African Americans (AA)				Meta-Analysis
Region	CpG ID/position*	cg IDs (if available)	CpG site (underlined) plus flanking sequence	Estimate	Standard Error	p-value	FDR_EA	Estimate	Standard Error	p-value	FDR_AA	P-value	FDR-meta
FADS1 Promoter Region	61584720	cg13121120	GCTGCCCGGGCGGTCGCGGAC	0.07144	0.04166	0.0992725	0.63203	0.0556	0.06062	0.369976	0.851308	0.06886	0.571956
	61584724		CCCGGGCGGTCGCGGACATCA	0.00239	0.01846	0.898173	0.962662	0.0491	0.03405	0.164787	0.851308	0.3001	0.835429
	61584726	cg16213375	CGGGCGGTCGCGGACATCATC	0.10522	0.07064	0.149384	0.672084	0.02033	0.05854	0.732004	0.865674	0.1965	0.72148
	61584759		ATGCCTTGGCCGGGGTCTCCA	0.02424	0.04043	0.554387	0.847678	-0.02145	0.11701	0.856374	0.917062	0.7553	0.977808
	61584772	cg09462826	GGTCTCCAGACGCTGACCCTC	0.03785	0.03123	0.237258	0.714964	0.02542	0.02379	0.298012	0.851308	0.1154	0.660416
	61584812		CTGCTTGCCACGTCGTGCCGC	0.00107	0.00804	0.894834	0.962662	-0.00046384	0.016	0.977161	0.984399	0.938	0.988899
	61584815		CTTGCCACGTCGTGCCGCCAA	-0.00651	0.00436	0.148364	0.672084	-7.483e-05	0.00080788	0.927122	0.962509	0.261	0.798169
	61584820		CACGTCGTGCCGCCAATTGTG	-0.00312	0.00786	0.694714	0.89617	0.00459	0.01951	0.816389	0.888231	0.8958	0.977808
	61584836	cg15723690	TTGTGCTGCCCGAAGTAGCAG	-0.00464	0.008	0.567196	0.847678	-0.00737	0.01845	0.693772	0.851308	0.4918	0.932616
	61584894		AGCATATTTACGGTCTCTTGG	0.11367	0.0842	0.190729	0.701231	0.12517	0.10085	0.229623	0.851308	0.0757	0.571956
	61585062		ATGATCCTAGCGTCTCCTGAC	0.00951	0.03252	0.772551	0.93681	0.04113	0.0592	0.495218	0.851308	0.4997	0.932616
	61585138		AGCCTGGAGGCGCCTAGGAGC	0.00426	0.06146	0.945364	0.974011	-0.05504	0.06822	0.429232	0.851308	0.6271	0.952747
	61585213	cg24278870	GGAGTGGGAACGCACCTAAAA	0.01217	0.06439	0.851692	0.962662	0.17107	0.10263	0.111114	0.686886	0.2232	0.740371
	61585345	cg07312150	CTGTTCTTAGCGTTTTGCAAA	0.19306	0.13757	0.174483	0.701231	0.0921	0.16925	0.593011	0.851308	0.1731	0.6924
	61585433		AAACTGAGCCCGGGGGAGGTT	0.28853	0.11556	0.020509	0.39846	0.14962	0.17476	0.40317	0.851308	0.02303	0.306124
	61585601		ATTCTGAGCACGTAGGAGTCA	0.31678	0.11525	0.0114418	0.39846	0.10133	0.17563	0.570731	0.851308	0.02476	0.306124
	61585722		AATTGAGGTTCGAAATGGGGA	0.01019	0.05999	0.866589	0.962662	-0.04067	0.10209	0.694817	0.851308	0.8871	0.977808
	61585898	cg10515671	GTGTCTAATGCGAGCTACAAA	0.00498	0.15915	0.975321	0.982546	0.38432	0.17235	0.0387316	0.351167	0.1558	0.6924
	61586014	cg07709195	GAAATAAACCCGAGTCCTGAC	-0.01297	0.06569	0.845257	0.962662	0.08809	0.12078	0.474692	0.851308	0.7288	0.977808
	61586036		ATAAGAAAATCGCCAAGCTTA	0.03137	0.04299	0.473173	0.830676	-0.02525	0.05111	0.626986	0.851308	0.8488	0.977808
	61586134		AATCCTTCCCCGTGAAATAAG	0.05543	0.04417	0.222716	0.714964	-0.00015558	0.03174	0.996141	0.996141	0.3756	0.932616
	61586168		AGTATGGGTTCGCTGATTACA	-0.00512	0.01519	0.739398	0.914165	-0.03045	0.03476	0.391877	0.851308	0.4074	0.932616
	61586372		GATGGAGTCTCGCTCTGTCGC	0.03523	0.02023	0.103493	0.63203	0.05965	0.07342	0.427153	0.851308	0.09309	0.620655
	61586380		CTCGCTCTGTCGCCCAGGCTG	-0.05105	0.03183	0.131071	0.660207	0.0125	0.02303	0.593868	0.851308	0.5395	0.932616
	61586490		TACAGGTGCCCGCCACCACGC	-0.06397	0.06121	0.3073	0.761312	0.00632	0.01111	0.575824	0.851308	0.7175	0.977808
	61586498		CCCGCCACCACGCCCAGCTAA	-0.02266	0.02889	0.441187	0.813531	0.02137	0.03284	0.522992	0.851308	0.9008	0.977808
	61586580		CTCCTGACCTCGTGATCTGCC	-0.03568	0.02414	0.153614	0.672084	-0.13633	0.12107	0.274158	0.851308	0.07364	0.571956
	61586591		GTGATCTGCCCGCCTCGGCCT	0.00139	0.00126	0.279968	0.74658	0.05532	0.06395	0.397789	0.851308	0.1718	0.6924
	61586596		CTGCCCGCCTCGGCCTCCCAA	-0.04359	0.03443	0.218687	0.714964	0.07172	0.10977	0.521358	0.851308	0.6467	0.955991
	61586624		GGATTACAGGCGTGAGCCACC	-0.02607	0.02192	0.247083	0.714964	0.01772	0.03195	0.585595	0.851308	0.6375	0.952747
	61586634		CGTGAGCCACCGCACCCGGCC	0.00231	0.03899	0.953318	0.974821	0.00362	0.01134	0.753072	0.869605	0.7965	0.977808
	61586640		CCACCGCACCCGGCCAGAATT	0.17102	0.0849	0.0563621	0.63203	0.01	0.02575	0.702114	0.852567	0.09825	0.620655
	61586869		CAAAAGAAATCGGCTGGGCGT	-0.01847	0.02939	0.536605	0.847678	0.00521	0.02105	0.80725	0.888231	0.7759	0.977808
	61586877		ATCGGCTGGGCGTGGCGGCGT	-0.00584	0.00692	0.408471	0.798992	0.02952	0.04988	0.561308	0.851308	0.8361	0.977808
	61586882		CTGGGCGTGGCGGCGTGCGCC	0.04185	0.0593	0.488027	0.830676	0.01419	0.03158	0.658601	0.851308	0.4189	0.932616
	61586885		GGCGTGGCGGCGTGCGCCTGT	0.07818	0.11493	0.503802	0.835573	-0.06105	0.03314	0.0819871	0.655896	0.484	0.932616
	61586889		TGGCGGCGTGCGCCTGTAGTC	0.05077	0.03138	0.120572	0.63203	0.01539	0.03428	0.658814	0.851308	0.1512	0.6924
	61586909		CCCAGCTACTCGGGAGGCTGA	0.04822	0.02983	0.120829	0.63203	0.06057	0.12541	0.634935	0.851308	0.145	0.6924
	61586941		TGCTTGAATCCGGGAGGCAGA	0.03137	0.03058	0.316637	0.761312	-0.00054071	0.00063359	0.404644	0.851308	0.8713	0.977808
	61586965		TGCAGTGAGCCGAGATTGTGC	0.02168	0.04698	0.649229	0.89617	0.00247	0.00342	0.479319	0.851308	0.4148	0.932616
	61587081		TCTATGATAGCGGGAAATGGA	0.05453	0.03225	0.105675	0.63203	-0.05156	0.01758	0.00890101	0.134504	0.5449	0.932616
Putative Enhancer Region	61587491		GCCAGGAGCTCGAGACCCACC	0.00757	0.10041	0.940807	0.974011	0.04569	0.14378	0.75451	0.869605	0.7827	0.977808
	61587835		AAGTGAGTCACGGATTATAGG	0.29693	0.13647	0.0405863	0.613305	0.26611	0.0945	0.0110284	0.136351	0.001227	0.020961
	61587979	cg27386326	ACCTCCCTAACGAGCTTATAA	0.41327	0.09255	0.000193641	0.0263352	0.38706	0.10563	0.00164829	0.0448336	1.107e-06	0.000150552
	61588092		CTGAATTGGCCGGGCGTGGCA	0.26866	0.10043	0.0135238	0.39846	0.33793	0.09198	0.00150512	0.0448336	7.087e-05	0.00240958
	61588096		ATTGGCCGGGCGTGGCAGCTC	0.27249	0.10399	0.0152969	0.39846	0.38883	0.0875	0.000249381	0.0169579	1.901e-05	0.000861787
	61588145		GTGAGGAGGGCGGATCACCTG	0.23301	0.10481	0.03587	0.60979	0.41103	0.06973	9.1347e-06	0.00124232	5.336e-06	0.000362848
	61588188		TTGGCCAACACGGTGAAACCC	0.24895	0.07745	0.00370967	0.252257	0.24847	0.08718	0.00989292	0.134544	0.0001036	0.00281792
	61588226		AAAAATTAGCCGGGTGTGGTG	0.19157	0.10299	0.075701	0.63203	0.27146	0.08531	0.00468616	0.10622	0.001233	0.020961
	61588285		GCAGGAGAATCGCTTGAACCC	-0.30959	0.28359	0.306765	0.761312	0.41912	0.48747	0.418376	0.851308	0.8562	0.977808
	61588319		TGCAGTGAGCCGAGATTGCAC	-0.4467	0.23957	0.0992255	0.63203	0.41912	0.48747	0.418376	0.851308	0.5256	0.932616
	61588467		AGGCAAATGTCGTGTTGCCCT	-0.25828	0.28574	0.392457	0.784914	0.347	0.4774	0.4909	0.851308	0.8859	0.977808
	61588682		AGGAACAGAACGAAATGAGCT	0.07655	0.14703	0.608056	0.864358	0.20589	0.18535	0.280494	0.851308	0.2641	0.798169
	61588726		CACAGTGACTCGTGCCTATAA	0.13562	0.15191	0.382103	0.784914	0.29916	0.19524	0.141927	0.839219	0.09956	0.620655
	61588877		ACCTTAATGCCGATTGTAATG	-0.02252	0.14558	0.878523	0.962662	0.17853	0.1649	0.292504	0.851308	0.5369	0.932616
	61589043		GAAGCAATACCGGTTGTGCTC	0.26871	0.13519	0.0594401	0.63203	0.47099	0.11505	0.000681464	0.030893	0.0002289	0.0051884
	61589335		AGAGGCAGAGCGAGAGCTAGA	0.01148	0.00667	0.103289	0.63203	-0.01132	0.04728	0.813399	0.888231	0.3326	0.886933
	61589424		GAGGAATTCACGGGATTTCCT	-0.10254	0.11067	0.367098	0.781044	-0.04852	0.09533	0.61693	0.851308	0.3232	0.879104
	61589471		GACAGAGTCTCGCTCTGTCAC	-0.10444	0.10617	0.339038	0.781044	0.03837	0.05577	0.500251	0.851308	0.853	0.977808
	61589526		CTGCAACCTCCGCCTCCAGGG	0.197	0.10393	0.0725741	0.63203	0.00070983	0.00171	0.683401	0.851308	0.1167	0.660416
	61589541		CCAGGGCTCACGCCATTCTCC	0.00805	0.10442	0.939277	0.974011	0.02898	0.04758	0.549642	0.851308	0.6364	0.952747
	61589585		GGACTACAGGCGTCTGCCACC	-0.07683	0.12566	0.547829	0.847678	-0.01669	0.04111	0.689325	0.851308	0.4782	0.932616
	61589597		TCTGCCACCACGCCTGGCTAA	0.11573	0.07893	0.158137	0.672084	0.0023	0.00308	0.464875	0.851308	0.1285	0.672154
	61589686		GTGATCCACCCGCCTCAGACT	0.04161	0.0945	0.66442	0.89617	-0.11115	0.06259	0.0917819	0.686559	0.385	0.932616
	61589719		GGATTACAGGCGTGAGCCACC	0.00359	0.00186	0.0673267	0.63203	0.01405	0.02885	0.631792	0.851308	0.1004	0.620655
	61589729		CGTGAGCCACCGCGCCCGGCC	-0.02472	0.03055	0.427867	0.813531	0.01732	0.03331	0.609089	0.851308	0.8342	0.977808
	61589731		TGAGCCACCGCGCCCGGCCCA	0.13635	0.06426	0.0465262	0.63203	0.00779	0.00826	0.357878	0.851308	0.03883	0.414382
	61589735		CCACCGCGCCCGGCCCAGTCT	0.0014	0.00372	0.710556	0.89617	0.01961	0.02896	0.506395	0.851308	0.4654	0.932616
	61590001		TGCTTCTCTGCGGTGCCTTCT	-0.07184	0.04383	0.114839	0.63203	0.08449	0.11537	0.472476	0.851308	0.5116	0.932616
	61590093		TCAGATTGCCCGGGGAATGGG	-0.05349	0.02838	0.0716517	0.63203	0.01585	0.03668	0.670236	0.851308	0.3007	0.835429
	61590120		GTCCTCTAGGCGTTGTTGTAA	0.04847	0.04073	0.246206	0.714964	0.0346	0.04343	0.434986	0.851308	0.1677	0.6924
	61590330		GTAGAAGTTTCGCTTGTATAA	-0.00266	0.01708	0.877864	0.962662	-0.06537	0.10727	0.549909	0.851308	0.5951	0.932616
	61590347		ATAAATGTTGCGATGGATATT	-0.02064	0.02454	0.411246	0.798992	0.0222	0.02941	0.460032	0.851308	0.9533	0.991573
	61590509		AGGTATTCCTCGAGCACTTAG	0.02961	0.02566	0.261432	0.725606	-0.0298	0.0246	0.24063	0.851308	0.9997	0.9997
	61590637		GATGCAGCAACGAAGCACTAG	-0.12313	0.0944	0.206244	0.701231	-0.12402	0.07123	0.0978402	0.686559	0.03961	0.414382
	61591050		TGCAGTGGCACGATCATGGAT	-0.03119	0.04088	0.453153	0.813531	0.04124	0.07411	0.584022	0.851308	0.864	0.977808
	61591081		TCCACCTCTGCGGTTCAAGCA	-0.03113	0.04495	0.495465	0.831892	0.01158	0.01602	0.478291	0.851308	0.9914	0.9997
	61591112		CTCAGCCTCCCGAGTAGCTGG	-0.04229	0.10051	0.677976	0.89617	-0.00467	0.01166	0.693408	0.851308	0.5669	0.932616
	61591279		TGAGCCACCACGCCTGGCCTA	0.02427	0.02592	0.358283	0.781044	0.02384	0.03098	0.450578	0.851308	0.2353	0.761924
	61591530		CTTTGAGCCTCGTTATTAAAA	0.07025	0.04257	0.111969	0.63203	0.03264	0.09812	0.742889	0.869605	0.1644	0.6924
	61591571		TCACTATCTCCGCTGGGTGCG	-0.0134	0.01905	0.488633	0.830676	0.01274	0.02218	0.57219	0.851308	0.8999	0.977808
	61591580		CCGCTGGGTGCGGTGGCTTAT	-0.0206	0.02711	0.45462	0.813531	0.02818	0.02832	0.331558	0.851308	0.9131	0.977808
	61591618		TTTGGGAGGCCGAGGTGGGCA	-0.01012	0.01311	0.448169	0.813531	-0.00691	0.01635	0.676926	0.851308	0.4021	0.932616
	61592092		AATACTGTAGCGGTCTGTAAT	-0.02369	0.06222	0.70676	0.89617	0.10163	0.11572	0.390243	0.851308	0.7594	0.977808
	61592205	cg08380661	GTAACTCAGCCGTCTGATAAC	-0.00583	0.05009	0.908441	0.965218	-0.08856	0.0914	0.344737	0.851308	0.4652	0.932616
	61592306		TTTCTGCTAGCGTAGCTTAGC	0.01132	0.01231	0.36755	0.781044	0.00668	0.09594	0.945181	0.970162	0.4779	0.932616
	61592385		AGGTGTTGGCCGGGTGCAGTG	0.00689	0.0242	0.778379	0.93681	0.02262	0.04656	0.632621	0.851308	0.5966	0.932616
	61592401		CAGTGGCTCACGCCTGTAATC	-0.01597	0.00948	0.105145	0.63203	0.00171	0.00669	0.801485	0.888231	0.301	0.835429
	61592445		GGGCAGATCACGAGGTCAGAA	-0.04272	0.04562	0.358418	0.781044	-0.00164	0.02516	0.948761	0.970162	0.4686	0.932616
	61592459		GTCAGAAGATCGAGACCATCA	-0.01476	0.02629	0.579666	0.856897	0.02708	0.02656	0.320763	0.851308	0.7994	0.977808
	61593236		TGGTGGCAGGCGCCTGTAGTC	-0.00293	0.0191	0.879482	0.962662	-0.00099862	0.02316	0.966032	0.98045	0.889	0.977808
	61593256		CCCAGCTACTCGGGAGGCTGA	-0.00938	0.02569	0.718254	0.89617	-0.02424	0.03515	0.498334	0.851308	0.4674	0.932616
	61593280		AGGAGAATGGCGTGAACCTGG	-0.01172	0.02265	0.609605	0.864358	0.04765	0.04586	0.311174	0.851308	0.7475	0.977808
	61593318		GAGTAGAGATCGCACCACTGC	0.00303	0.0236	0.898956	0.962662	-0.00672	0.01884	0.725165	0.865109	0.8846	0.977808
	61593930		CTCCCTGCTCCGAGCTCCACA	-0.03546	0.06044	0.563137	0.847678	-0.00883	0.0437	0.841903	0.908721	0.577	0.932616
	61594021		GTTCCATTTCCGTCAACGTTT	-0.0409	0.04668	0.389937	0.784914	0.03701	0.04231	0.392097	0.851308	0.9682	0.991573
	61594027		TTTCCGTCAACGTTTGACAGT	-0.01903	0.10303	0.855082	0.962662	0.01135	0.08073	0.889601	0.937874	0.9697	0.991573
FADS2 Promoter Region	61594345		GGGCAGGGCCCGTTTGACCAT	-0.00838	0.05637	0.883119	0.962662	-0.14713	0.04828	0.00662781	0.116935	0.04945	0.448347
	61594404		TAATAATATGCGTCCTGTTTA	-0.03733	0.08042	0.647055	0.89617	0.01267	0.05026	0.803697	0.888231	0.8698	0.977808
	61594526		TCCCAAGCCTCGTGCACCCCA	0.09376	0.0802	0.253832	0.71919	-0.04884	0.10896	0.658777	0.851308	0.5899	0.932616
	61594563		TTACTTCCCACGTGTCCCGTT	0.09691	0.08873	0.285624	0.747016	0.09731	0.13747	0.487203	0.851308	0.2092	0.72148
	61594570		CCACGTGTCCCGTTAGCCCTC	-0.02069	0.08324	0.80579	0.952935	0.08176	0.13478	0.550947	0.851308	0.8229	0.977808
	61594581		GTTAGCCCTCCGGATGCAGTC	0.05005	0.09688	0.610135	0.864358	0.03696	0.1301	0.77928	0.888231	0.5722	0.932616
	61594611		TCCCCCAGGACGCCCGGCACT	0.12458	0.08514	0.156373	0.672084	-0.1585	0.12366	0.214587	0.851308	0.8416	0.977808
	61594615		CCAGGACGCCCGGCACTAAGC	-0.02719	0.10375	0.795528	0.949051	-0.07773	0.12364	0.536647	0.851308	0.5422	0.932616
	61594626		GGCACTAAGCCGCCCCATCCA	0.0592	0.08382	0.486792	0.830676	-0.06964	0.12513	0.584017	0.851308	0.8889	0.977808
	61594669		TCTTGCCCCACGCCTAAAAGA	0.03807	0.03873	0.33547	0.781044	-0.04905	0.06781	0.477914	0.851308	0.8208	0.977808
	61594702		CCTATCCCTTCGATACGGCAG	0.07169	0.07046	0.319079	0.761312	-0.04879	0.10313	0.641301	0.851308	0.6773	0.977808
	61594707	cg13299762	CCCTTCGATACGGCAGTCTTT	0.04094	0.0657	0.539047	0.847678	-0.09258	0.08456	0.286619	0.851308	0.7861	0.977808
	61594768	cg21409469	TCTGCTTCCACGATTCCCAAA	0.00022302	0.36499	0.999532	0.999532	0.33155	0.19117	0.100965	0.686559	0.1731	0.6924
	61594811		GGGCAAGGACCGCGCCAGTTC	-0.10901	0.32958	0.752068	0.921452	0.42996	0.25451	0.109407	0.686886	0.2487	0.786586
	61594813		GCAAGGACCGCGCCAGTTCCT	0.03442	0.38079	0.930927	0.974011	-0.29291	0.20737	0.175863	0.851308	0.282	0.833739
	61594827		AGTTCCTCATCGCCCCCTTCC	0.04828	0.33552	0.890282	0.962662	-0.2571	0.20913	0.235663	0.851308	0.3639	0.932616
	61594865		TCCCCCTCACCGCAGCCATGG	0.32601	0.11745	0.0180366	0.39846	-0.14673	0.16364	0.382402	0.851308	0.3967	0.932616
	61594876		GCAGCCATGGCGCCCAGACCA	0.04892	0.10562	0.659576	0.89617	0.06991	0.17044	0.686808	0.851308	0.5618	0.932616
	61594907		GCAGAGGTTCCGCAATTCTTT	0.13227	0.20943	0.550943	0.847678	0.12469	0.24692	0.620057	0.851308	0.4569	0.932616
	61594964	cg21709803	AATCCAAGGCCGGCTTGTGTC	0.00088825	0.00147	0.552245	0.847678	-0.01051	0.02156	0.631367	0.851308	0.9113	0.977808
	61594996	cg06781209	TGCAGAAAGGCGCCAGAATGT	-0.02951	0.02629	0.272804	0.742026	0.00482	0.04467	0.915113	0.957349	0.4632	0.932616
	61595013		ATGTGGATGGCGCGGACAATG	-0.0033	0.08284	0.968594	0.982546	-0.11919	0.09472	0.222781	0.851308	0.3921	0.932616
	61595015		GTGGATGGCGCGGACAATGTG	-0.0331	0.08453	0.698799	0.89617	-0.01884	0.11974	0.876525	0.931308	0.6967	0.977808
	61595040		ACTGGAGTCTCGACTGCCGCG	0.04203	0.07944	0.601659	0.864358	-0.01491	0.03427	0.668149	0.851308	0.926	0.983875
	61595047		TCTCGACTGCCGCGCGCCAAG	0.04691	0.07902	0.558329	0.847678	-0.01456	0.02252	0.525165	0.851308	0.9993	0.9997
	61595049		TCGACTGCCGCGCGCCAAGGA	0.02971	0.07923	0.710947	0.89617	-0.02879	0.03948	0.47432	0.851308	0.8314	0.977808
	61595051		GACTGCCGCGCGCCAAGGAAG	0.07133	0.08041	0.383888	0.784914	0.01076	0.04547	0.815438	0.888231	0.4248	0.932616
	61595064		CAAGGAAGGGCGTCACCTAGC	0.02975	0.08034	0.714357	0.89617	-0.01184	0.02566	0.649397	0.851308	0.9686	0.991573
	61595080		CTAGCCAAGCCGGCCCTGGAG	0.00013768	0.00014689	0.357967	0.781044	0.0005724	0.00027506	0.0504983	0.429236	0.04529	0.43996
	61595101		TTGAGTGCCCCGCAGCCCGCC	-6.079e-05	0.00016273	0.711987	0.89617	0.04056	0.01673	0.024921	0.24209	0.2114	0.72148
	61595108		CCCCGCAGCCCGCCGGTCCAC	-0.01443	0.0109	0.198248	0.701231	0.01023	0.00397	0.018073	0.204827	0.5105	0.932616
	61595111		CGCAGCCCGCCGGTCCACCCG	-0.0001746	0.00016819	0.309568	0.761312	0.0001088	0.00028839	0.709952	0.854455	0.621	0.952747
	61595120		CCGGTCCACCCGCCCGGCCGC	-0.00334	0.00248	0.190024	0.701231	0.04084	0.0167	0.0238697	0.24209	0.5692	0.932616
	61595124		TCCACCCGCCCGGCCGCTTGC	-0.00178	0.00149	0.243994	0.714964	-0.00018412	0.00025214	0.473709	0.851308	0.1796	0.697874
	61595128		CCCGCCCGGCCGCTTGCTGGC	-0.02247	0.01857	0.23803	0.714964	0.0001817	0.00026517	0.501063	0.851308	0.6813	0.977808
	61595150		CCCTGGTGGCCGCGCCGGCTT	-0.00023742	0.00017723	0.192924	0.701231	-0.04139	0.09511	0.668117	0.851308	0.2122	0.72148
	61595152		CTGGTGGCCGCGCCGGCTTTG	-0.01022	0.00787	0.206158	0.701231	-0.00164	0.00307	0.599494	0.851308	0.1987	0.72148
	61595155		GTGGCCGCGCCGGCTTTGTGT	0.00015223	0.00019494	0.442474	0.813531	0.00258	0.0008562	0.00687854	0.116935	0.01651	0.249484
	61595166		GGCTTTGTGTCGGCATCAGGT	-0.01011	0.00773	0.203472	0.701231	-0.0004733	0.00051056	0.364964	0.851308	0.1214	0.660416
