# Supplementary material for: Uncovering the DNA methylation landscape in key regulatory regions within the FADS cluster
Source: PLoS One. 2017 Sep 28;12(9):e0180903. doi: 10.1371/journal.pone.0180903 (PMC5619705; doi:10.1371/journal.pone.0180903)
Supplement: S1 File — All relevant data pertaining to this study, including demographics, clinical variables, and CpG sites, have been provided in the form of a supplemental excel file. All data is de-identified and a data dictionary has been provided within the file. (XLSX) [file pone.0180903.s002.xlsx]

## Sheet: Sheet1
StudyID	Age	Race	BMI	Hyper	HDL	Non_HDL	Thio	Gly	rs174537	cg27386326	DNA Methylation	_61584720	_61584724	_61584726	_61584759	_61584772	_61584812	_61584815	_61584820	_61584836	_61584894	_61585062	_61585138	_61585213	_61585345	_61585433	_61585601	_61585722	_61585898	_61586014	_61586036	_61586134	_61586168	_61586372	_61586380	_61586490	_61586498	_61586580	_61586591	_61586596	_61586624	_61586634	_61586640	_61586869	_61586877	_61586882	_61586885	_61586889	_61586909
PDAY1	27	W	29.2	NORMO	78	257	76	6	TT	0.88242		0.116404	0	0.000629921	0.0357807	0.00235602	0.000785752	0.00078534	0.0011241	0.000223714	0.617284	0.999583	0.989322	0.998331	0.28125	0.56701	0.959044	0.996528	0.441176	0.993939	1	0.816327	1			1	1	0.989107	0.996721	0.997828	0.993478	0.998907	0.996692	1	1	0.980392	1	0.941176	1
PDAY2	27	B	28.4	HYPER	39	289	43	7.1	GG	0.248567		0.00168681	0.00140252	0.00168397	0.25957	0.000427808	0.00106929	0.000855249	0.0013913	0.000172801	0.0098832	0.907607	0.831402	0.685379	0.75188	0.802632	0.860759	0.919614	0.349112	0.883669	1	1	0.97482	1	1	1	1	0.983711	0.721393	1	0.992199	0.997167	1	1	1	1	0.995169	0.729469	1
PDAY3	26	W	23.5	NORMO	49.5	204	149	8.9	GG	0.451067		0.0543601	0.000376932	0.000754148	0.122211	0	0.00346021	0.00125628	0.0297539	0.00861605	0.360377	0.683619	0.798493	0.771168	0.0847458	0.467422	0.53937	0.97992	0.510204	0.947195	0.9967	1	0.995098	1	1	1	1	0.994166	0.994152	1	0.995316	0.99883	0.02331	0.994152	0.994186	1	1	0.645349	0.656977
PDAY4	31	W	22.6	NORMO	25	79.5	111.5	5.9	TT	0.885405		0.298582	0.00106232	0.000708215	0.0004597	0.00351067	0.00351067	0.00378174	0.000439174	0.000218055	0.667045	0.999204	0.989009	0.79092	0.831683	0.788557	0.996845	0.990476	0.797386	1	1	1	1			0.998155	1	0.995392	0.997227	0.998157	0.993525	0.99815	0.999057	1	0.995215	1	1	1	1
PDAY5	29	W	30	NORMO	81	217	99.5	6.6	GT	0.654803		0.041347	0.000851426	0	0.000403551	0.000382995	0.000383289	0.000382995	0.0013986	0.000696621	0.125954	0.998402	0.922892	0.822495	0.947368	0.0344828	0.515	0.852792	0.32	0.756098	1	1	1	1	0.904762	1	1	0.98966	0.998525	0.66863	0.997037	0.998521	1	1	1	1	1	1	1
PDAY6	32	B	28.7	NORMO	69.5	72.5	115	8.2	GG	0.393942		0.11875	0.11773	0.291028	0.125829	0.109372	0.135673	0.000447027	0.103775	0.111624	0.00210305	0.999384	0.622679	0.790303	0.00666667	0.246667	0.0280612	0.982051	0.708661	0.945289	0.702128	0.995	0.994975	1	1	0.999218	0.99844	0.991386	0.991393	0.997654	0.992175	0.997653	0.786223	1	1	1	0.89	1	0.93
PDAY7	23	B	22.3	NORMO	38.5	88.5	72	6.1	GG	0.477663		0.233274	0.000707714	0.161359	0.265094	0.0188849	0.00029985	0.000898742	0.00130276	0	0.00390625	0.916148	0.665865	0.997124	0.561224	0.917098	0.227642	0.85124	0.03125	0.755208	0.958333	1	1	1	1	1	1	0.99116	0.728177	0.99779	0.99558	0.994481	0.998876	0.957143	1	1	1	1	1
PDAY8	25	W	21.4	NORMO	51	225	136.5	6.7	TT	0.877417		0.286982	0	0.143702	0.0044044	0	0.00569692	0.00152091	0.00103806	0.00206754	0.134328	0.999406	0.98926	0.995241	0.413043	0.586957	1	0.976415	1	0.987952	1	0.815385	0.861538			0.996855	1	0.971698	0.988924	0.767296	0.992138	1	1	0.666667	1	0.666667	1	1	1
PDAY9	27	B	23.1	NORMO	54.5	75.5	86	5.7	GG	0.668901		0.0950501	0.000607165	0.00121433	0.0605168	0.000717189	0.00143713	0.00239063	0.0275466	0.000394633	0.00899887	0.995059	0.990906	0.756757	0.322034	0.736842	0.862245	0.761039	0.4375	0.97379	0.997988	1	0.963576	1	0.87395	0.999242	1	0.986343	0.581749	0.772451	0.998481	0.997722	0.99846	0.846154	0.60989	0.994505	0.997253	1	0.997253
PDAY10	30	B	21.8	HYPER	48.5	83	111	7.1	GG	0.403345		0.000571592	0.000571265	0.0940269	0.20847	0	0.000674764	0.000674764	0.0283582	0.0144659	0.382664	0.766124	0.98905	0.986937	0.0429688	0.285156	0.923077	0.982716	0.0865385	0.910646	0.979167	0.956113	0.953125	1	0.966667	0.99858	1	0.990028	0.995733	0.999288	0.996441	1	0.999282	1	1	1	1	1	0.997199
PDAY11	26	B	27	NORMO	52	65	82	6.5	GG	0.413655		0.00169635	0.179277	0.00197628	0.0583354	0.0180296	0.000214684	0.000859291	0.11272	0.000692281	0.406977	0.999042	0.990862	0.953265	0.501887	0.185255	0.537736	0.98568	0	0.998148	1	0.997275	0.997275	0.976471	0.858824	0.998696	1	0.990874	0.991498	0.351369	0.993473	0.997387	1	1	0.910931	0.995968	0.995968	1	1
PDAY12	28	W	22.1	HYPER	19.5	81	110	5.5	GT	0.683982		0.00254939	0.000318573	0	0.0160443	0.0251465	0.00073278	0.0012207	0.000998403	0.000395883	0.0490605	1	0.98818	0.996634	0.0995475	1	0.887043	0.983221	0.942029	0.696517	1	1	0.992395	1	1	1	1	0.991379	0.993373	0.998675	0.992058	0.610304	0.998661	1	0.988372	1	1	1	0.994186
PDAY13	21	B	24.1	NORMO	39.5	278.5	30	7	GT	0.681177		0.214204	0.21404	0.214422	0.151952	0.00208986	0.0191504	0.00174155	0.00128287	0.00608195	0.166667	0.827864	0.707582	0.996902	0.894737	0.634783	0.921397	0.973451	0.214286	0.895652	0.765217	1	1	1	1	1	0.997015	0.991018	0.993985	0.995516	0.995502	0.997006	0.993994	1	1	1	0.717949	1	1
PDAY14	21	B	27.8	NORMO	81	82	106	6.4	GG	0.329774		0.0308783	0.159717	0.160303	0.108273	0.000392696	0.000785855	0.00746709	0.0276744	0.000641952	0.322496	0.908697	0.683896	0.824695	0.542662	0.0170648	0.763441	0.593074	0.638095	0.807829	0.989324	0.997167	1	0.939597	0.993289	0.984669	0.728412	0.962989	0.981856	0.996511	0.71777	0.998602	0.999296	1	0.997167	1	1	0.991501	0.971671
PDAY15	21	B	26.6	NORMO	86.5	87	58	5.8	GG	0.449618		0	0	0.39939	0.353293	0.00294118	0	0	0	0	0.0769231	1	0.624413	1												1	1	1	1	1	1	1	1
PDAY16	26	W	33.2	NORMO	51.5	81.5	60	8.4	TT	0.663281		0.316146	0.204665	0.35854	0.293853	0.145017	0.0874355	0.000343643	0.0824089	0.000316056	0.363636	0.957282	0.972023	0.885863	0.8	0.78	0.990476	0.68932	0	0.932584	0.853933	1	1	1	1	1	1	0.992995	0.994728	0.862129	0.856643	0.996503	1	1	1	1	1	1	1
PDAY17	31	B	22.3	NORMO	28	81.5	99	5.4	GG	0.43845		0.00969619	0	0.000645995	0.0667133	0	0.000365097	0	0.00102617	0.000507357	0.519632	0.998838	0.990072	0.784217	0.367876	0.776333	0.78733	0.986175	0.113043	0.816239	0.807966	1	0.997877	1	1	0.999347	1	0.956806	0.996728	0.350751	0.994098	0.996726	0.999334	1	1	1	1	1	0.981481
PDAY18	22	W	28.4	NORMO	58.5	217	69	6.3	GG	0.56346		0.00204022	0.00116245	0.000581395	0.000255787	0.000228363	0.000456413	0.00114181	0.00113443	0.00112761	0.49203	0.998976	0.987989	0.932765	0.0888031	0.135135	0.733496	0.955224	0.956522	0.465394	0.787589	1	1	1	1	0.998435	1	0.994523	0.9914	0.999216	0.994518	0.998435	0.998415	1	0.996441	1	0.996441	0.857651	1
PDAY19	22	W	21	NORMO	58	64.5	32.5	6.4	TT	0.834222		0.00102643	0.000256213	0.797848	0.212809	0	0.00039185	0.0013704	0.000795798	0.00110882	0.187552	0.88211	0.977517	0.996425	0.997549	0.992593	0.997859	0.980435	0.118644	1	1	1	1			1	0.999432	0.995457	0.994315	0.997154	0.996018	0.995449	0.998849	1	1	1	1	1	1
PDAY20	32	B	18.1	HYPER	63.5	66.5	169.5	6.1	GG	0.347004		0.00145349	0.000362976	0.000725953	0.0256952	0.00294985	0.00147232	0.00206125	0.00199302	0.000990589	0	0.998863	0.991619	0.588615	0.0474138	0.138229	0.025	0.346429	0.0673077	0.675824	0.793956	1	0.776923			1	1	0.993001	0.996485	0.998246	0.9965	1	0.99911	1	1	0.746269	1	1	1
PDAY21	32	B	26.3	NORMO	21	202	94	7.1	GG	0.338841		0.0324107	0.0307329	0.0309546	0.0337102	0.000938262	0.000750892	0.000750328	0.000469778	0.00124436	0.000908265	0.770129	0.989638	0.267424	0.0135135	0.0135135	0.134396	0.971831	0.0277778	0.692488	0.988263	0.765957	0.985816	1	1	0.998488	0.998491	0.246026	0.995448	1	0.993958	0.998488	1	1	1	1	1	1	1
PDAY22	32	B	21.8	HYPER	45.5	64	99.5	6.6	GG	0.30876		0.000584454	0	0.00146028	0.10906	0.110238	0.001386	0.000924001	0.00115075	0.000572738	0.0508287	0.920911	0.923383	0.690114	0.00613497	0.0967742	0.00860215	0.90393	0.0392157	0.995238	0.953968	1	0.957647	1	0.982143	0.999413	1	0.989461	0.994118	0.943728	0.995311	0.997064	0.999407	1	1	1	1	1	1
PDAY23	19	B	19	NORMO	116.5	66	116.5	5	GG	0.407728		0.253793	0.000550206	0.000825537	0.00156231	0.000213538	0.00106678	0.000639523	0.000701754	0.116725	0.462121	1	0.989609	0.769807	0.205882	0.123529	0.949602	0.989247	0.861702	0.980676	1	0.99115	0.981982	0.920455	0.988764	1	0.998457	0.98993	0.994578	0.996909	0.993789	0.99536	0.999219	0.966887	1	1	1	1	1
PDAY24	24	W	23.7	NORMO	48.5	59.5	33	5.9	GG	0.448991		0	0	0	0.115385	0	0	0	0	0		1	1	1
PDAY25	31	B	17.4	NORMO	59.5	72.5	36	6.7	GG	0.46484		0.364438	0.0010352	0	0.325424	0.000424358	0.000212359	0.000636808	0.00180701	0.000718907	0.00235018	0.999393	0.990064	0.98633	0.779141	0.392638	0.738956	0.983607	0.754098	0.992084	0.997368	1	0.920635	1	1	0.909166	0.910214	0.991736	0.995033	0.997527	0.993388	0.905116	0.998319	1	1	1	1	1	0
PDAY26	24	W	29.4	NORMO	52	224.5	103.5	6.3	GG	0.418556		0.000903342	0.000600962	0.000601142	0.00224215	0.00141044	0.00376382	0.000470256	0.00407135	0.00019305	0.0194595	0.999691	0.940509	0.982652	0.0210843	0.79697	0.2	0.989305	0.149485	0.97963	1	1	1	0.884615	0.984615	0.999296	1	0.995781	0.995778	0.995778	0.996471	0.996481	0.998579	1	1	1	0.0077821	1	1
PDAY27	28	W	20.3	NORMO	33	220.5	33.5	7.4	GG	0.526697		0.118478	0.116944	0.117306	0.166978	0.172489	0.0553737	0.0574932	0.0564339	0.0451571	0.00438597	0.999319	0.741058	0.814057	0.521595	0.352159	0.960725	0.886154	0.806452	0.904762	1	0.836601	1	0.859813	1	1	1	0.991657	0.990453	0.997024	0.993437	0.99821	0.8536	1	1	0.407018	1	1	0.996479
PDAY28	30	W	25.5	NORMO	31	89.5	108	6.6	TT	0.85709		0.17057	0.00132333	0.00132392	0.0372067	0.000627353	0.00125313	0.00062637	0.00514958	0.000485437	0.416397	0.999453	0.32274	0.996171	0.00299401	0.869565	1	0.986755	0.801136	0.998043	1	0.997024	0.967262			0.998666	0.999334	0.989987	0.997995	0.997995	0.994652	0.998001	0.999322	1	0.920152	1	1	0.996198	0.996198
PDAY29	23	W	24.4	NORMO	73	71.5	114	7	GT	0.66011		0.31388	0.000373972	0.000373972	0.424643	0.0455552	0.00632311	0.00347551	0.00137514	0	0.250509	0.933641	0.696645	0.997693	0.0247934	0.883817	0.926606	0.921659	0.0634921	0.979487	1	0.992424	1	1	1	1	1	0.996441	0.996454	1	0.996454	1	1	1	1	1	1	1	1
PDAY30	31	B	22.5	NORMO	83	204.5	144	6.3	GG	0.491689		0.000867679	0.000649913	0	0.973044	0.00108507	0.00151679	0.00108389	0.000433369	0		0.712788	0.99143	0.994226			0.940452	0.701245		0.0447761	1	0.996269	1	0.977273	0.988636	0.998472	0.999236	0.995413	0.997701	0.998471	0.998467	0.999231	1	1	1	1	1	1	1
PDAY31	31	B	16.6	NORMO	73.5	57	80	6	GT	0.63794		0.000548998	0.000547795	0.000274048	0.209013	0.000415369	0.000415196	0.00103799	0.0807673	0.0163825	0.361848	0.998802	0.945873	0.904733	0.271505	0.636119	0.667519	0.622396	0.851406	0.998462	0.989214	0.912718	0.780856	1	1	1	1	0.990453	0.992234	0.99821	0.996416	0.997018	0.999393	0.950704	0.996479	1	0.996479	0.996479	1
PDAY32	30	W	26.7	NORMO	68	263.5	92	7.5	GT	0.611016		0.138969	0.000783904	0.128889	0.096512	0.240947	0.00139137	0.00158825	0.00209306	0.000480461	0.143802	0.999724	0.800526	0.963852	0.232416	0.771472	0.448802	0.977925	0.0798479	0.847162	0.992733	0.997647	0.99763	1	0.852941	1	0.656071	0.961146	0.994888	1	0.991714	0.999362	0.998709	1	1	1	1	0.982808	1
PDAY33	28	B	21.8	HYPER	116.5	43.5	70	6.6	GG	0.371369		0.000288767	0.000865801	0.000577367	0.000760553	0.0164748	0.000902935	0.00112867	0.000559388	0.000555453	0	0.721739	0.804261	0.784551	0.968153	0.539936	0.317647	0.565476	0.0735294	0.944444	1	0.884615	1	0.434783	1	0.999071	0.988868	0.938605	0.995345	0.947907	0.994403	0.99907	0.999065	1	1	0.993976	1	1	1
PDAY34	24	W	22.2	NORMO	57.5	252.5	177	7.2	GT	0.643307		0.183521	0	0.0411985	0.025878	0	0	0	0.0178571	0.0604982		0.707547	0.804762	0.90566			1	1								0.428571	1	1	1	1	1	1	0.928571
PDAY35	30	W	29.4	NORMO	29	209	90	6.9	GG	0.359785		0.00031736	0	0.0867363	0.045899	0.0133143	0.000237812	0.000713436	0.00172051	0.000380228	0.255481	0.999687	0.960586	0.737684	0.165957	0.2	0.227154	0.989362	0.704819	0.897912	0.902552	0.550943	0.901141	0.967391	1	0.998505	0.999255	0.994772	0.991011	0.997008	0.988756	0.997756	0.538981	1	0.996198	1	0.904943	1	0.904943
PDAY36	31	B	25	HYPER	46	85.5	72	7.2	GG	0.383686		0.0353295	0.001001	0.0327828	0.206034	0.0243712	0.0255361	0	0.000965873	0.00031903	0.200351	0.999718	0.991939	0.83493	0.0702479	0.755694	0.0851064	0.904077	0.349057	0.592668	0.93279	0.996416	1	0.98913	0.98913	0.999349	1	0.994144	0.995431	0.996738	0.995434	0.998048	0.998025	0.948905	0.99635	1	1	1	1
PDAY37	29	W	25.8	NORMO	20	259	37	7	GG	0.34749		0.0241854	0.000335233	0.00167617	0.000629129	0.0065108	0.000888363	0.0145099	0.00106214	0.0444562	0.390977	0.975135	0.733306	0.898256	0.205882	0.205882	0.292	0.429719	0.0882353	0.936842	0.684211	1	1	1	1	1	1	0.998681	0.994702	0.997354	0.997354	0.997354	1	0.989247	1	1	1	1	1
PDAY38	29	W	29.5	HYPER	49	89.5	48.5	5.7	GT	0.63954		0.104801	0.000257732	0.00103173	0.000784929	0.0162602	0.00118977	0.0011893	0.00227088	0.00128887	0.132416	0.999161	0.925713	0.411929	0.996933	0.263077	0.665914	0.874715	0.167442	0.55625	0.707812	0.997636	0.997636	1	0.756757	0.533594	0.998046	0.918848	0.994768	0.999347	0.994125	0.999346	0.998688	1	1	1	1	1	1
PDAY39	29	W	23.5	NORMO	50	51.5	19	6.6	GG	0.42537		0.258747	0.000587199	0.00440529	0.0844912	0.000217723	0.00130634	0.00130492	0.00226205	0.0186528	0.242653	0.999703	0.843755	0.990173	0.312169	0.406623	0.859914	0.986842	0.126761	0.924825	0.928322	0.829132	1	0.966102	0.92437	0.998851	1	0.990805	0.99712	0.997693	0.991339	0.749425	0.998828	0.9967	1	1	0.848185	1	1
PDAY40	31	B	35.8	NORMO	76	235	29	7.3	GG	0.396715		0.100378	0.00100857	0.138679	0.0717567	0.0353077	0.000579039	0.00096432	0.00109907	0.000624415	0.307377	0.771461	0.942144	0.321654	0.334545	0.335766	0.460043	0.971739	0.246377	0.602763	0.993103	1	0.994638	1	1	1	0.999305	0.990922	0.995816	0.986034	0.997207	0.994429	0.99788	1	0.996743	0.996743	1	1	1
PDAY41	27	B	24	NORMO	58	45	29.5	6.7	GT	0.618251		0.309907	0.0884354	0.148469	0.026466	0	0.00200983	0.000670092	0.00123044	0.000524201	0.277689	0.999705	0.828576	0.996462	0.00769231	0.0730769	0.673913	0.825967	0.988235	0.881048	0.993976	1	0.996933	1	0.953125	1	1	0.258044	0.99871	0.92545	0.997409	0.995487	0.999346	1	1	1	1	1	1
PDAY42	33	W	23.6	NORMO	20.5	90	119.5	5.5	GT	0.67372		0.232801	0.000977836	0.430714	0.000706714	0.267634	0.00124657	0.00149589	0.00162371	0.0731018	0.469841	0.973982	0.625236	0.997256	0.498258	0.513937	1	0.756164	0.47619	0.915948	0.729032	1	0.918919	1	1	1	1	0.748466	0.994532	0.998636	0.748977	0.997951	0.999311	0.996764	1	1	1	1	0.996764
PDAY43	26	W	27.2	NORMO	61	261	73	6.2	TT	0.856854		0.203463	0.000926212	0.203212	0.236047	0.000686971	0.000229358	0.000458295	0.000733004	0.00127388	0.558016	0.999354	0.957637	0.995472	0	1	1	0.986395	1	1	1	0.997403	0.994764			1	1	0.996721	0.9967	1	0.980328	1	1
PDAY44	25	B	22.1	HYPER	49	223.5	99.5	5.8	GG	0.477088		0.136396	0.000355619	0.00320057	0.0202317	0.0336538	0.00150285	0.00150285	0.00052233	0.000260417	0	0.998878	0.990996	0.785031	0.215827	0.221429	1	0.76652	0	1	0.988701	1	1	0.776119	0.955224
PDAY45	27	W	23.7	NORMO	26.5	89	73	6.2	GG	0.506448		0.180148	0.000352858	0	0.141167	0.000291545	0.00116686	0.00116618	0.00548628	0	0	0.902388	0.678226	0.762705	0.0177515	0.485207	0	0.972332	1	1	1	0.995327	0.995305	1	1	1	1	1	1	1	1	1	1	1	1	1	1	1	1
PDAY46	29	W	26.3	NORMO	58	66	35.5	5.7	GG	0.433813		0.129126	0.000646831	0.0760026	0.00558269	0	0.00147203	0.000980633	0.00119	0.0199368	0	0.961563	0.990242	0.89916	0.504644	0.431221	0.801546	0.842932	0	1	1	1	1	1	1	0.999359	0.99872	0.987813	0.991656	0.998068	0.993569	0.995504	1	0.985294	1	1	1	0.994118	1
PDAY47	26	W	26.9	NORMO	47	326	99.5	6.4	GT	0.608205		0.00252252	0.000359583	0.10356	0.0020934	0.0011672	0	0.002331	0.000494071	0.0132353	0.0753846	0.99958	0.872677	0.983172	0.0972222	0.111111	0.785455	0.783088	0.34375	0.639344	0.989011	0.882353	1	1	0.958333	1	0.99886	0.986301	0.990826	0.996552	0.995429	0.992009	0.997677	1	0.991935	0.991935	1	1	1
PDAY48	32	B	23.8	NORMO	24	256	75.5	6.7	GT	0.82929		0.00122399	0.00122249	0.00214002	0.212558	0.176154	0.0127046	0.00122011	0.00061187	0.0010144	0.306763	0.999682	0.867295	0.91138	0.584677	0.798387	0.37467	0.790761	0.619718	0.852713	0.953728	1	1	1	1	1	0.999219	0.996088	0.996078	0.998437	0.995305	0.996088	0.999208	1	1	1	1	0.995816	1
PDAY49	26	W	31	NORMO	38.5	251	199	7.5	GT	0.624502		0.0756579	0.000469263	0.0643192	0.0788782	0.057377	0	0.00204918	0.00145985	0	0.390323	0.999295	0.989381	0.949153	0.0384615	1	0.298611	0.964789	0.846154	0.809524	1	1	1											1	1	1	0.0909091	1	1
PDAY50	21	W	36.1	NORMO	50.5	272.5	82	6.1	GT	0.582761		0.0348216	0.033312	0.000427077	0.104404	0.169794	0.0232522	0.00124825	0.000867625	0.00196657	0.368482	0.901668	0.987404	0.461057	0.20354	0.68	0.63522	0.633758	0.4	1	1	1	1			1	1	0.826797	0.996711	0.990099	0.996732	0.990132	1	1	0.995413	1	1	1	1
[truncated: 98 more columns]

## Sheet: Data Dictionary
Column Heading	Meaning
StudyID	De-identified Study ID number
Age	Age of PDAY subject
Race	Race of PDAY subject
BMI	Body Mass Index
Hyper	Hypertensive or Normotensive
HDL	High Density Lipoproteins in post mortem PDAY serum (mg/dL)
Non-HDL	non-High Density Lipoprotein concentration in post mortem PDAYserum (mg/dL)
	Non-HDL = Very Low Density Lipoproteins + Low Density Lipoproteins
Thio	Thiocyanate levels in post mortem PDAY serum as a marker for smoking (uMOL/L)
Gly	Glycohemoglobin as a marker for diabetes (>8% is elevated)
rs174537	Genotype at SNP rs174537 (G-major allele, T-minor allele)
cg27386326	Methylation at previously identified CpG site located in the putative enhancer region (also labelled as _61587979)
The remaining CpG sites within the 12kb region are labeled based on their location _615**
DNA methylation proportion is reported between 0-1 (i.e. 0-100%)
